# Supplementary material for: Residual ANTXR1+ myofibroblasts after chemotherapy inhibit anti-tumor immunity via YAP1 signaling pathway
Source: Nat Commun. 2024 Feb 12;15:1312. doi: 10.1038/s41467-024-45595-3 (PMC10861537; doi:10.1038/s41467-024-45595-3)
Supplement: Supplementary file 4 — Source Data [file 41467_2024_45595_MOESM4_ESM.xlsx]

## Sheet: Fig 1C
Before	After
70	25
75	40
45	40
40	80
90	10
55	40
95	90
70	85
90	75
40	10
75	70
30	30
90	45
75	60
40	30
80	20
50	5
35	25
60	5
80	10
90	30
65	20
85	50
60	60
55	45
30	7
50	25
80	17
90	25
75	60
45	45
5	10
30	30
7	25
60	10

## Sheet: Fig 1D
Before	After
4	1
4	4
3.8	4
3.8	3.7
3.8	3.8
4	4
3.8	4
4	4
1.2	3.5
3.7	3.5
4	3.8
3.5	3.8
4	4
3.7	2
4	4
3.7	3.6
4	3.7
3.7	2
3.8	4
2.7	2
3.8	3.8
2.3	4
4	4
4	4
3.5	4
3	1.5
3.8	3.8
3.5	3.5
4	2.3
3.5	3.5
3.7	1.5
2.5	1
1.3	1.3
4	1.5
3.5	3

## Sheet: Fig 1E
Before	After
20	70
10	60
30	55
30	10
10	65
30	40
5	10
30	15
10	20
60	90
25	30
70	70
10	20
25	40
60	65
20	80
50	95
65	75
40	95
20	90
10	70
25	70
15	45
40	35
20	50
20	33
20	35
20	83
10	65
20	40
55	55
95	80
30	40
93	25
35	50

## Sheet: Fig 1G
FAP			CD29			SMA			FSP1
Before	After		Before	After		Before	After		Before	After
232.5	6		200	5		400	9		180	7.5
350	42.5		350	150		351.5	74		380	25
0	6		315	10		400	30		25	20
120	72		370	2		400	315		240	40
52	238		400	144.5		350	240		187.5	150
90	315		340	300		250	370		270	315
20	2		360	125		400	250		105	26
400	11		185	360		342	300		360	4
80	6		80	40		360	320		90	112.5
90	122.5		380	100		340	400		285	8.5
256.5	15		315	60		300	160		400	150
270	189		315	200		315	250		210	360
102	30		20	62.5		350	160		67.5	75
218.5	225		288	259		315	285		351.5	360
91	135		45	340		360	380		210	10
90	229.5		240	400		392	315		323	11.5
370	237.5		270	237.5		400	296		360	255
223.1	10		370	6		400	70		30	10
78	243		75	280		150	210		350	175
20	285		190	255		162	285		400	255
300	22.5		94.5	10		255	20		315	90
180	132		350	320		332.5	300		120	60
343	172.5		297.5	108		350	270		195	210
300	245		400	180		270	304		297	240
326.7	218.5		351.5	225		380	200		120	224
60	1		360	361		400	200		108	75
0.5	68		2	75		250	225		112.5	25
0	14.7		10	45		250	250		125	7.5
30	1		300	1		400	190		20	10
13	34.5		112.5	60		300	285		280	320
80	2		260	2		380	210		150	225
160	29.7		297.5	90		400	400		400	240
30	1		210	5		400	350		40	7.5
48	2.2		400	30		400	370		180	105
5	6.5		20	400		255	400		240	270

## Sheet: Fig 1I
	CAF-S1	CAF-S2	CAF-S3	CAF-S4
Before	34	3	23	40
After	26	26	31	17

## Sheet: Fig 1K
EPCAM among viable cells			CAFs among viable cells
Before	After		Before	After
30.5	19.6		38.1	61.26
34.5	24.4		37.27	19.34
26.2	10.1		43.04	87.52
36.5	3.33		17.31	81.53
33.4	0.44		34.51	99.52
16.6	4.02		48.77	93.56
16.9	0.99		16.5	97.88
35.4	0.83		11.52	90.27
	15.7			27.48
	9.91			47.09
	45.4			16.76
	12.4			86.99

## Sheet: Fig 1L
	CAF-S1 FAPhigh			CAF-S1 FAPmed			CAF-S2			CAF-S3			CAF-S4
	Mean	SD	N	Mean	SD	N	Mean	SD	N	Mean	SD	N	Mean	SD	N
Before	18	17.9926	8	15	8.8403	8	30	19.2772	8	29	22.0574	8	8	8.59173	8
After	6	8.29196	12	27	25.2862	12	37	40.1845	12	26	26.3333	12	4	7.2065	12
	CAF-S4
Before	6.64	2.37	4.7	3.2	3.82	6	28.68	8.48
After	2.40557	0.949236	1.40235	4.67471	0.501359	1.36601	1.6219	2.15442	0.138801	21.0545	7.79425	0
	CAF-S1 FAPhigh												CAF-S1 FAPmed
Before	64.8819	30.0792	30.1561	43.592	68.3891	53.0172	55.2301	66.0183					35.1181	69.9208	69.8439	56.408	31.6109	46.9828	44.7699	33.9817
After	6.55705	14.876	9.59596	14.7566	100	18.7919	22.5113	6.39401	25.2793	33.3333	25.3165	0	93.443	85.124	90.404	85.2434	0	81.2081	77.4887	93.606	74.7207	66.6667	74.6835	100

## Sheet: Fig 2B
CD3			CD8			FOXP3
Before	After		Before	After		Before	After
1586.54	759.615		65.3846	158.333		140.385	1.90476
223.077	1251.92		63.4615	414.103		23.0769	81.9048
2417.31	242.308		83.3333	100		40.3846	41.9048
198.077	84.6154		28.8462	17.3077		17.3077	1.90476
88.4615	659.615		8.33333	329.487		42.3077	91.4286
480.769	1269.23		80.7692	1.28205		25	40
284.615	130.769		22.4359	32.6923		21.1538	1.90476
676.923	2255.77		69.8718	324.359		96.1538	260.952
215.385	907.692		52.5641	223.077		80.7692	87.619
211.538	403.846		62.1795	153.205		17.3077	137.143
326.923	2157.69		60.2564	493.59		69.2308	152.381
100	1261.54		110.256	296.154		28.8462	161.905
207.692	2073.08		11.5385	66.0256		15.3846	72.381
121.154	900		17.9487	273.718		9.61538	45.7143
17.3077	1561.54		171.795	16.6667		36.5385	140.952
863.462	1136.54		93.5897	132.051		125	74.2857
194.231	840.385		23.7179	0.641026		3.84615	13.3333
542.308	2567.31		12.1795	74.359		32.6923	83.8095
290.385	67.3077		87.1795	46.7949		28.8462	38.0952
363.462	15.3846		171.154	80.1282		44.2308	5.71429
521.154	1951.92		36.5385	66.0256		57.6923	60.9524
1569.23	3365.38		178.205	1181.41		169.231	49.5238
125	1867.31		18.5897	37.8205		13.4615	171.429
217.308	534.615		35.8974	94.2308		132.692	154.286
1496.15	753.846		53.2051	239.103		44.2308	137.143
111.538	213.462		76.9231	142.308		48.0769	1.90476
182.692	269.231		32.6923	3.84615		1.92308	43.8095
911.538	1625		142.949	176.923		23.0769	137.143
775	1873.08		30.1282	384.615		26.9231	95.2381
269.231	1690.38		283.333	263.462		17.3077	74.2857
203.846	592.308		273.718	317.308		94.2308	78.0952
157.692	26.9231		125	260.897		3.84615	1.90476
200	365.385		70.5128	128.205		80.7692	3.80952
573.077	1021.15		176.282	253.205		84.6154	7.61905
298.077	1044.23		113.462	349.359		90.3846	76.1905

## Sheet: Fig 2C
CD3					CD8
Epithelium		Stroma			Epithelium		Stroma
Before	After	Before	After		Before	After	Before	After
310.259	139.795	1276.28	223.667		16.3462	47.5	49.0385	110.833
115.851	11.5021	107.226	1050.04		6.34615	41.4103	57.1154	372.692
324.172	65.9625	2093.14	176.345		8.33333	70	75	30
50.1479	0	147.929	86.5385		8.65385	17.3077	20.1923	0
46.9666	179.537	41.495	480.079		0	230.641	8.33333	98.8462
78.8084	383.526	401.961	885.704		4.03846	0	76.7308	1.28205
115.916	45.5128	168.699	85.2564		4.48718	1.63462	17.9487	31.0577
126.072	1155.26	550.851	1100.51		2.09615	145.962	67.7756	178.397
125.021	233.519	90.3634	674.173		26.2821	89.2308	26.2821	133.846
89.2308	46.5221	122.308	357.324		1.86538	3.0641	60.3141	150.141
140.802	738.404	186.121	1419.29		15.0641	148.077	45.1923	345.513
11.3582	546.771	88.6418	714.767		5.51282	74.0385	104.744	222.115
103.431	725.89	104.261	1347.19		7.5	13.2051	4.03846	52.8205
23.6737	720.421	97.4801	179.579		0.897436	109.487	17.0513	164.231
7.69231	230.445	9.61538	1331.09		8.58974	0.833333	163.205	15.8333
262.711	136.356	600.751	1000.18		4.67949	66.0256	88.9103	66.0256
7.41131	143.141	186.819	697.243		1.1859	0.320513	22.5321	0.320513
164.82	365.695	377.488	2201.61		0	7.4359	12.1795	66.9231
57.5745	17.1221	232.81	50.1856		17.4359	4.67949	69.7436	42.1154
290.072	7.5641	73.3894	7.82051		119.808	32.0513	51.3462	48.0769
70.507	349.527	450.647	1602.4		1.82692	0	34.7115	66.0256
726.75	571.675	842.48	866.786		124.744	590.705	53.4615	590.705
35.8818	738.108	89.1182	1129.2		0.371795	11.3462	18.2179	26.4744
39.1403	132.689	178.167	401.926		8.97436	32.9808	26.9231	61.25
364.337	305.208	1131.82	448.639		5.32051	143.462	47.8846	95.641
57.6923	48.4415	53.8462	165.02		1.53846	7.11538	75.3846	135.192
42.5707	85.0592	140.122	184.172		22.8846	1.92308	9.80769	1.92308
290.812	374.059	620.726	1250.94		14.2949	14.1538	128.654	162.769
298.549	565.884	476.451	1307.19		0.602564	192.308	29.5256	192.308
51.4043	462.541	217.826	1227.84		127.5	18.4423	155.833	245.019
17.3946	158.731	186.452	433.577		13.6859	31.7308	260.032	285.577
27.4772	12.5	130.215	14.4231		2.5	20.8718	122.5	240.026
95.6652	153.219	104.335	212.166		7.05128	25.641	63.4615	102.564
221.255	348.118	351.822	673.036		26.4423	75.9615	149.84	177.244
102.208	326.649	195.869	717.582		22.6923	17.4679	90.7692	331.891

## Sheet: Fig 2D
CD3					CD8
Epithelium		Stroma			Epithelium		Stroma
Before	After	Before	After		Before	After	Before	After
369.356	176.956	7976.74	1065.08		187.113	578.14	2947.02	5074.79
147.393	82.1581	501.057	1220.97		77.6345	2844.11	2566.29	4166.95
661.576	95.5978	4104.19	568.856		163.527	975.474	1414.03	930.521
119.971	0	254.174	101.81		199.067	1109.47	333.603	0
49.8584	944.931	715.43	592.69		0	11672.1	1381.52	1173.39
216.507	767.053	632.014	1771.41		106.68	0	1160.06	24.6548
128.51	55.7755	1721.42	463.35		47.8337	19.2616	1761.06	1623
188.167	1433.33	1669.25	5142.55		30.0826	1741.29	1974.81	8015.7
136.785	389.199	1050.74	1685.43		276.49	1429.98	2938.51	3217.46
169.64	232.61	258.033	446.655		34.0996	147.313	1223.51	1804.58
223.496	1085.89	503.029	4435.28		229.916	2093.85	1174.44	10382
59.7799	933.056	109.434	1726.49		278.989	1214.86	1243.39	5158.76
114.415	853.988	1086.05	8981.25		79.7737	149.379	404.493	3385.93
65.7604	861.748	152.313	1094.99		23.97	1259.28	256.179	9628.91
16.3666	606.434	18.1422	2146.93		175.731	21.0864	2960.91	245.554
404.171	1704.45	1716.43	1087.15		69.2232	7935.77	2442.59	690.067
23.9075	842.008	270.753	840.052		36.7834	18.1286	313.992	3.71308
800.095	1523.73	475.426	2896.86		0	297.913	147.494	846.699
102.812	428.053	529.114	52.2766		299.38	1124.88	1524.12	421.829
352.029	90.0488	416.985	8.53768		1398.05	3668.87	2805.19	504.67
121.564	1323.97	1072.97	2177.17		30.2872	0	794.678	862.584
1068.75	1465.83	2632.75	1420.96		1763.91	14563.7	1606.42	9311.24
44.8523	1716.53	445.591	1981.05		4.46869	253.715	875.863	446.598
65.2338	315.926	445.419	692.977		143.82	755.054	647.189	1015.42
492.347	622.873	4353.14	879.683		69.1335	2815.18	1770.88	1803.19
99.4695	167.04	128.205	232.423		25.505	235.921	1725.84	1830.88
74.6854	212.648	325.864	306.953		386.043	46.2278	219.313	30.8185
346.205	935.149	3879.54	2084.9		163.632	340.237	7731.6	2608.48
352.062	1802.18	3134.55	1905.53		6.83241	5888.89	1867.77	2695.5
62.6881	758.264	1210.15	3148.32		1495.08	290.705	8324.43	6040.91
42.4258	278.475	316.02	1008.32		320.964	535.269	4237.81	6385.89
144.617	104.167	160.759	16.3899		126.518	1672.42	1454.18	2622.66
170.831	425.609	237.124	331.509		121.073	684.856	1386.83	1540.93
480.988	883.549	651.523	1110.62		552.724	1853.81	2668.09	2812.32
165.922	752.648	510.075	1267.81		354.213	387.007	2272.87	5638.27

[truncated: 35 more sheets: Fig 2F, Fig 2H, Fig 2I, Fig 2J, Fig 3B, Fig 3D, Fig 3J-M, Fig 3K, Fig 3L, Fig 4F, Fig 4G, Fig 4H, Fig 4J, Fig 4K, Fig 4L, Fig 6A, Fig 6B, Fig 6C, Fig 6D, Fig 6E …]
